# Supplementary material for: Ion Separations Based on Spontaneously Arising Streaming Potentials in Rotating Isoporous Membranes
Source: Membranes (Basel). 2022 Jun 18;12(6):631. doi: 10.3390/membranes12060631 (PMC9227078; doi:10.3390/membranes12060631)
Supplement: Supplementary file 1 [file membranes-12-00631-s001.zip]

Archive with 1 entries (1 files):
- membranes-1754980-supplementary.pdf
